# Supplementary material for: Preparation and characterization of Fe3O4@Au-C225 composite targeted nanoparticles for MRI of human glioma
Source: PLoS One. 2018 Apr 13;13(4):e0195703. doi: 10.1371/journal.pone.0195703 (PMC5898739; doi:10.1371/journal.pone.0195703)
Supplement: S1 Table — The signal intensity in T2WI of U251 cells. (XLSX) [file pone.0195703.s003.xlsx]

## Sheet: Sheet1
a		b		c		control
25.8204		37.3245		38.4876		53.5951
25.9905		37.1432		38.4844		53.9195
25.8309		37.5732		38.5123		54.7321
25.9848		37.1368		38.4314
25.9066	0.0936578	37.2944	0.205211	38.4789	0.0340477	54.0822	0.585708
a	b	c	control
25.9066	37.2944	38.4789	54.0822
0.0936578	0.205211	0.0340477	0.585708
