# Supplementary material for: Preparation and characterization of Fe3O4@Au-C225 composite targeted nanoparticles for MRI of human glioma
Source: PLoS One. 2018 Apr 13;13(4):e0195703. doi: 10.1371/journal.pone.0195703 (PMC5898739; doi:10.1371/journal.pone.0195703)
Supplement: S2 Table — The signal intensity and the change rate of tumor. (XLSX) [file pone.0195703.s004.xlsx]

## Sheet: Sheet1
MEAN
	a	b	c
0h	55.0308	56.3672	56.1276
2h	54.3212	55.2314	55.358
8h	52.0987	53.1365	53.5132
24h	50.7632	55.9214	55.2476
48h	48.2134	55.9123	55.8467
SD	1.34444	3.4462	2.43356
	2.6764	3.2546	2.7865
	4.2765	3.287	3.9856
	3.1267	2.1876	1.9787
	2.6547	3.8798	4.2543
